# Supplementary material for: Diagnostic value of combined pleural interleukin-33, adenosine deaminase and peripheral blood tuberculosis T cell spot detection TB for tuberculous pleurisy
Source: BMC Infect Dis. 2021 Aug 23;21:861. doi: 10.1186/s12879-021-06575-w (PMC8381589; doi:10.1186/s12879-021-06575-w)
Supplement: Supplementary file 1 — Additional file 1. Raw data of patients, all characteristics of patients included. [file 12879_2021_6575_MOESM1_ESM.xls]

## Sheet: Sheet1
N.O	dignosis	TB history	Admission time	Unilateral or Bilateral	height(cm)	body weight(kg)	Concomitant diseases	fever(1=yes,0=no)	cough	Expectoration	Hemoptysis	Chest pain	Shortness of breath	Night sweat	Color of pleural effusion	Leukocytes in pleural effusion（10e6）	Erythrocytes in pleural effusion（10e6）	Neutrophil percentage in pleural effusion（%）	Lymphocyte percentage in pleural effusion(%)	Monocyte percentage in pleural effusion(%)	Eosinophils percentage in pleural effusion(%)	Mesothelial cells percentage in pleural effusion(%)	Rivalta test	Pleural effusion ADA	LDH in Pleural effusion	Pleural effusion CEA	Pleural effusion CA-125	NSE in Pleural effusion	Cytokeratin 19 fragment in pleural effusion	culture of pleural effusion	Acid fast Bacillus in Pleural effusion	Pathology	Acid fast bacillus in sputum	blood WBC	Blood neutrophils	Blood lymphocyte	HB	PLT	CRP	ESR	PCT	D-Dimer	blood CEA	blood NSE	blood SCC	Cytokeratin 19 fragment	blood CA125	CA199	TSPOT
2	tuberculosis	no	2017-06-29	right side	not measured	52	Fibroadenoma of right breast	1	1	1	0	1	1	0	yellow	2000	40000	0.02	0.95	0	0	0.03	+	67.9	471	<0.20	531.5	7.37	34.1	negative	negative		negative	4.6	0.772	0.102	108	294	48	38	0.053	6.31	0.23	15.09	0.5	0.94	164.9	not checked	not checked
3	tuberculosis	no	2017-06-22	left side	not measured	45	no	1	0	0	0	0	0	0	yellow	1540	3160	0.09	0.89	0.02	0	0	+	50.6	560	0.42	not checked	not checked	not checked	not checked	negative	tuberculosis	not checked	5.1	0.698	0.123	144	454	123	23	not checked	not checked	0.74	not checked	not checked	not checked	70.14	not checked	189.5
4	tuberculosis	no	2017-07-03	left side	not measured	51	no	1	0	0	0	1	0		yellow	3600	2600	0.14	0.71	0.15	0	0	++	61.5	646	0.87	not checked	14.2	36.17	not checked	negative	tuberculosis	not checked	7.01	0.707	0.17	117	382	88.8	43	0.131	not checked	0.87	14.2	not checked	36.17	not checked	not checked	266.4
5	tuberculosis	no	2017-07-30	right side	not measured	not measured	no	1	1	1	0	1	1		yellow	3840	2400	0.15	0.72	0.13	0	0	++	51.2	628	0.72	not checked	17.08	71.46	negative	negative	-	nagetive	6.49	0.728	0.169	137	265	76	25	0.057	1.7	0.92	18.17	1	3.11	not checked	not checked	199.4
6	tuberculosis	no			not measured	74	Peptic ulcer	1	0	0	0	1	1		/	1200	1400	0.03	0.9	0.05	0.02	0	+	62.5	309	1.49	714.3	3.98	22.56	negative	negative	tuberculosis	nagetive	7.6	0.7	0.179	148	350	10.66	22	0.033	9.19	1.9	16.03	not checked	1.44	not checked
8	tuberculosis	no		left side	160	48	no	1	1	0	0	0	0	1	/	1740	630	0.11	0.84	0.05	0	0	+	21	266	<0.20	776.2	5.02	11.18	negative	negative	tuberculosis	nagetive	5.16	0.676	0.19	115	403	77.3	34	0.042	3.43	0.22	not checked	not checked	not checked	151.1	8	47.4
9	tuberculosis	no	2017-11-04	left side	167	47	no	1	1	1	0	1	0	1	yellow	1600	2400	0.08	0.8	0.09	0.03	0	++	36.9	303	0.9	not checked	not checked	not checked	not checked	negative	-	nagetive	10.4	0.884	0.049	127	331	210	37	0.089	12.1	1	17.05	not checked	2.24	not checked	not checked	103.5
10	tuberculosis	no	2017-10-17	left side	158	55	no	0	1	0	0	0	1	0	yellow	2950	4350	0.01	0.94	0.05	0	0	+	35.6	252	0.64	not checked	not checked	not checked	not checked	not checked	-	nagetive	3.53	0.533	0.357	105	308	25.2	33	0.028	8.4	0.8	13.07	not checked	0.98	not checked	not checked	361.4
12	tuberculosis	no	2017-11-29	left side	173	69	no	1	1	1	0	0	0	1	yellow	1010	520	0.14	0.82	0.04	0	0	+	79.9	746	1.18	not checked	not checked	not checked	negative	negative	-	not checked	4.5	0.725	0.146	137	395	108.23	53	0.096	2.56	1.25	24.64	not checked	2.16	not checked	not checked	289.3
13	tuberculosis	no	2017-12-13	right side	171	71	no	1	1	1	0	1	1	0	yellow	2000	2600	0.08	0.85	0.05	0.02	0	++	49.6	484	1.31	not checked	12.53	27.76	negative	negative	tuberculosis	nagetive	4.97	0.744	0.137	138	246	68.2	not ckecked	not checked	1.77	not checked	not checked	not checked	not checked	not checked	not checked	132.8
16	tuberculosis	no	2017-12-20	right side	not measured	not measured	no	0	0	0	0	0	1	0	yellow	3000	7500	0.08	0.81	0.08	0.03	0	+	30	290	0.8	1255	8.82	39.92	negative	negative	chronic granulomatous inflammation,TB suspected	not checked	5.85	0.659	0.251	107	243	18.4	not ckecked	not checked	3.04	not checked	12.37	not checked	1.68	124.4	4.96	163.3
18	tuberculosis	denied	2017-09-08	left side	not measured	not measured	hypertension	0	1	0	0	1	1	0	yellow	1120	1200	0.07	0.9	0.03	0	0	++	45.7	128	0.88	753	1.97	4.14	negative	negative	A large number of lymphocytes, mesothelial cells, no malignant tumor cells.	negative	5.9	0.73	0.199	121	253	76.58	not ckecked	0.171	8.5	0.91	23.39	not checked	2.16	not checked	not checked	319.6
20	tuberculosis	no	2017-11-03	right side	not measured	66	Hypoparathyroidism	1	1	0	0	0	0	0	yellow	35	2290	0.09	0.89	0	0.02		+	58.7	609	0.62	not checked	9.62	27.57	negative	negative	Lymphocytes, mesothelial cells, neutrophils, no malignant tumor cells	negative	7.3	0.813	0.1	138	451	187	38	0.151	4.36	0.96	28.44	not checked	0.83	not checked	not checked	126.6
21	tuberculosis	no	2017-10-11	left side	160	62	no	1	1	0	0	1	1	0	yellow	1400	800	0.05	0.87	0.08	0	0	++	56	452	1.01	1411	12.82	30.26	negative	negative	Lymphocytes, mesothelial cells and no malignant tumor cells were found	negative	3.62	0.6	0.262	123	367	36.3	30	0.02	6.65	1.44	not checked	not checked	2.13	179.7	13.29	379.8
28	tuberculosis	no	2018-03-20	left side	170	70	Atrial fibrillation, hypertension, arteriosclerosis	1	1	1	0	0	1	0	yellow	1600	4400	0.04	0.88	0.08	0	0	++	43.4	343	1.69	not checked	23.55	3.74	negative	negative	Massive Celluloid necrosis and hyperplasia of fibrous granulation tissue	negative	7.65	0.772	0.114	126	273	44.6	not ckecked	1.19	10.69	not checked	not checked	not checked	not checked	not checked	not checked	256
29	tuberculosis	no	2018-03-20	left side	180	72	no	1	1	0	0	1	0	0	not checked	not checked	not checked	not checked	not checked	not checked	not checked	not checked	not checked	not checked	not checked	not checked	not checked	not checked	not checked	not checked	not checked	not checked	not checked	7.56	0.623	0.295	140	407	12.1	20	not checked	2.12	2.81	13.58	not checked	1.65	not checked	not checked	28.7
30	tuberculosis	no	2018-04-09	left side	159	65	no	0	0	0	0	1	1	0	yellow	4200	3700	0.08	0.85	0.07	0	0	+++	55.7	320	0.78	not checked	not checked	not checked	negative	negative	Lymphocytes and mesothelial cells	negative	8.28	0.614	0.256	112	324	28.2	25	not checked	2.78	0.97	16.66	not checked	1.88	not checked	not checked	156.3
31	tuberculosis	no	2018-03-26	Bilateral	160	60	no	0	1	0	0	0	0	0	yellow	1440	1120	0.04	0.88	0.08	0	0	+++	49.7	324	0.71	488.3	36.49	8.5	negative	negative	Chronic granulomatous inflammation, considered for tuberculosis	negative	6.18	0.619	0.202	144	361	20.7	5	not checked	3.76	0.94	not checked	69.77	2.26	not checked	not checked	327.5
32	tuberculosis	no	2018-03-07	left side	not measured	72.5	no	0	1	0	0	0	0	0	yellow	1600	3600	0.04	0.88	0.08	0	0	+++	81.4	336	0.72	730.4	4.72	12.37	negative	negative	Lymphocytes were mainly inflammatory cells, and no malignant tumor cells were found.	negative	5.09	0.66	0.22	149	197	3	2	not checked	1.62	0.82	9.68	not checked	3.33	not checked	not checked	351.7
33	tuberculosis	no	2018-03-05	right side	166	65	no	0	1	1	0	0	0	0	yellow	2000	3000	0.04	0.88	0.08	0	0	++	72.8	306	1.67	not checked	3.28	18	negative	negative	Reactive pleural effusion.(IHC2018-00715):Ber-ep4(-);CD68(+);CK5/6(个别+);CR(+);MOC31(-);WT-1(+)	negative	5.96	0.723	0.171	112	258	16.9	17	not checked	3.76	1.94	17.77	not checked	3.85	not checked	not checked	284.5
34	tuberculosis	no	2018-02-03	left side	175	85	no	0	0	0	0	1	1	0	yellow	1400	4800	0.05	0.85	0.08	0.02	0	++	46.3	165	1.8	not checked	1.95	12.49	negative	negative	T lymphocytes were seen, which were consistent with benign changes	negative	4.36	0.571	0.321	135	309	5.6	not ckecked	not ckecked	8.39	not checked	not checked	not checked	not checked	not checked	not checked	341.7
35	tuberculosis	no	2018-02-21	left side	163	78	no	0	1	1	0	1	1	0	yellow	2400	4000	0.09	0.87	0.04	0	0	++	41.8	415	1.1	823.5	8.7	78.53	negative	negative	Lymphocytes, neutrophils and mesothelial cells were seen, and no malignant tumor cells were found.	negative	5.6	0.737	0.15	122	261	40.75	32	0.048	1.43	1.36	12.89	not checked	1.33	not checked	not checked	270.4
36	tuberculosis	no	2018-02-08	left side	165	49	Hypertension, arteriosclerosis, prostatic hyperplasia	0	1	0	0	0	1	0	yellow	2800	1000	0.05	0.8	0.13	0.02	0	++	36.7	195	2.78	2322	5.77	16.39	negative	negative	There were multiple granuloma nodules with fibrosis, and caseous necrosis appeared in the local center. Combined with clinical manifestations, tuberculous pleurisy was considered first	negative	5.39	0.772	0.124	121	261	27	38	0.067	1.23	2.74	10.27	not checked	2.03	not checked	not checked	1.3
37	tuberculosis	no	2018-02-06	right side	not measured	58	no	0	1	0	0	1	1	0	yellow	2400	3600	0.05	0.88	0.07	0	0	+++	61.4	363	1.32	571.2	7.25	28.93	negative	negative	Lymphocytes, mesothelial cells, histiocytes, some cells were slightly heteromorphic.	negative	8.03	0.774	0.142	149	367	68.9	37	0.051	2.68	1.78	11.72	not checked	1.02	not checked	not checked	＞400
38	tuberculosis	no	2018-01-24	right side	178	80	Hypertension	0	1	1	0	0	1	0	yellow	3000	9800	0.03	0.86	0.09	0.02	0	+++	65.3	505	2.13	not checked	8.1	105.9	negative	negative	Chronic granulomatous inflammation, first consider tuberculosis	negative	5.26	0.597	0.243	134	262	21.4	31	0.062	2.94	2	15.11	not checked	2.99	not checked	not checked	71.4
39	tuberculosis	no	2018-01-24	right side	172	71	no	1	0	0	0	1	1	0	yellow	1600	2400	0.03	0.92	0.05	0	0	++	38.4	317	2.93	not checked	4.07	27.91	negative	negative	Lymphocytes, mesothelial cells and no malignant tumor cells were found	negative	6.78	0.747	0.077	144	343	155	未查	0.073	3.51	3.43	18.15	not checked	1.37	not checked	not checked	157.4
40	tuberculosis	no	2018-01-24	right side	165	55	Hypertension	0	1	1	0	0	1	0	yellow	2400	4000	0.03	0.92	0.05	0	0	+++	48.5	323	1.92	not checked	7.38	10.74	negative	negative	Granulomatous inflammation, with cellulosic pleurisy, no typical tuberculous nodule changes	negative	4.93	0.615	0.233	129	233	54.9	48	0.045	5.93	2	16.35	not checked	3.05	not checked	not checked	263.8
41	tuberculosis	no	2018-04-23	left side	170	64	no	1	1	1	0	1	0	0	yellow	1600	1200	0.04	0.9	0.06	0	0	+	48.1	295	1.27	488.7	5.14	9.39	negative	negative	-	negative	10.9	0.743	0.143	139	392	200.99	38	未查	6.38	1.46	18.3	not checked	1.17	not checked	not checked	175.1
42	tuberculosis	no	2018-05-05	left side	not measured	not measured	no	1	1	0	0	1	1	0	yellow	600	1600	0.05	0.88	0.07	0	0	+-	54.9	302	0.94	504.2	4.86	24.85	negative	negative	-	negative	4.34	0.585	0.249	130	373	87.4	15	未查	6.54	1.31	21.32	not checked	1.55	not checked	not checked	178.4
43	tuberculosis	no	2018-05-10	left side	163	55	no	0	1	0	0	1	0	0	yellow	6400	2600	0.02	0.95	0.02	0.01	0	+++	52.5	569	2.23	287.6	23.96	38.43	negative	negative	Mesothelial cells and a large number of lymphocytes were found, and no malignant tumor cells were found.	negative	7.92	0.709	0.184	159	276	54	24	0.049	2.27	0.23	14.53	not checked	1.42	not checked	not checked	108.6
44	tuberculosis	no	2018-05-11	left side	170	56.5	no	1	1	1	0	0	0	0	yellow	1200	1600	0.02	0.95	0.03	0	0	+++	63.4	661	0.95	not checked	13.82	23.97	negative	negative	Exudative cellulitis with granulomatous nodules, tuberculosis is considered	negative	7.2	0.718	0.126	124	363	188.41	59	not checked	5.57	1.47	33.35	not checked	1.51	not checked	not checked	79.4
45	tuberculosis	no	2018-05-25	left side	170	70.5	no	1	1	0	0	1	0	0	yellow	2760	1610	0.05	0.86	0.09	0	0	+	48.1	470	0.89	609	12.39	33.88	negative	negative	About 40 ml of yellow liquid was sent for examination. Lymphocytes and mesothelial cells were found on the smear, and no malignant tumor cells were found. Please combine with the cell wax	negative	8.56	0.608	0.289	153	264	8.1	5	0.034	not checked	not checked	9.82	0.5	2.19	not checked	not checked	84.4
49	tuberculosis	yes	2018-06-29	left side	160	52.5	no	1	0	0	0	1	1	0	yellow	2400	3200	0.36	0.5	0.09	0.05	0	++	43	408	0.69	761.3	8.17	31.41	negative	negative	Lymphocytes, mesothelial cells and no malignant tumor cells were found.	negative	5.01	0.62	0.218	130	228	55	24	0.041	1.25	not checked	not checked	not checked	not checked	not checked	not checked	14.1
50	tuberculosis	no	2018-06-28	right side	170	75	no	0	0	0	0	1	0	0	yellow	2880	8800	0.04	0.92	0	0	0.04	++	52.8	309	1.41	788.5	7.7	18.71	negative	negative	Lymphocytes, mesothelial cells and no malignant tumor cells were found.	negative	10.9	0.711	0.213	132	308	17.6	32	0.039	3.18	1.86	11.08	not checked	2.73	not checked	not checked	65.6
53	tuberculosis	no	2018-07-05	Bilateral	174	90	Hypertension	0	1	1	0	0	1	0	yellow	800	4800	0.06	0.8	0.14	0	0	+++	55.9	189	0.99	not checked	3.59	8.27	negative	negative	Combined with immunohistochemistry, T cells were seen as the main lymphocytes, and the reactive changes were considered	negative	8.57	0.716	0.155	133	361	42.8	55	0.048	3.53	1.05	12.83	not checked	1.77	not checked	not checked	90.8
54	tuberculosis	no	2018-07-29	right side	172	58	no	1	1	0	0	1	0	0	yellow	6400	2600	0.24	0.72	0.04	0	0	++	51.6	502	1.09	1204	11.38	60.9	negative	negative	Lymphocytes and mesothelial cells were found in the wax of right pleural effusion cells, and no malignant tumor cells were found.	negative	8.52	0.706	0.149	152	276	61.5	22	0.063	1.66	1.57	12.25	not checked	1.59	not checked	not checked	88.3
55	tuberculosis	yes	2018-05-15	right side	178	65	no	1	0	0	0	1	0	0	yellow	2000	3200	0.24	0.67	0.09	0	0	++	51.2	468	2	355	10.38	33.68	negative	negative	-	negative	5	0.749	0.132	139	268	186	30	not checked	5.31	3.36	14.16	not checked	1.42	not checked	not checked	127.6
56	tuberculosis	no	2018-10-16	left side	170	72	no	0	1	1	0	1	0	0	yellow	3950	3500	0.12	0.79	0.05	0	0.04	++	36.5	212	0.94	not checked	4.08	6.36	negative	negative	Lymphocytes, neutrophils and mesothelial cells can be seen on the smear (left pleural effusion). Please combine with cell wax	negative	7.73	0.567	0.316	136	245	12.5	16	0.039	1.9	1.17	13.81	0.6	1.37	not checked	not checked	not checked
57	tuberculosis	no	2018-10-15	right side	168	53	no	1	0	0	0	1	0	0	yellow	2400	1850	0.1	0.82	0.08	0	0	++	37.7	284	0.3	961	8.09	25.88	negative	negative	Lymphocytes, neutrophils and mesothelial cells were found in the wax of right pleural effusion cells, and no malignant tumor cells were found.	negative	8.21	0.715	0.203	123	289	44	27	0.03	3.31	0.58	7.6	not checked	0.88	not checked	not checked	204.5
58	tuberculosis	yes	2018-10-11	left side	not measured	50	no	0	1	0	0	1	0	0	yellow	880	320	0.04	0.85	0.11	0	0	++	54.2	251	0.56	not checked	not checked	not checked	negative	negative	Lymphocytes were found in the paraffin of left pleural effusion, and no obvious malignant evidence was found	negative	4.61	0.566	0.282	119	529	53.7	18	0.059	15.42	0.81	18.9	not checked	1.75	not checked	not checked	31.7
59	tuberculosis	no	2018-10-09	left side	167	49	no	1	0	0	0	1	0	0	yellow	8000	3200	0.23	0.54	0.22	0.01	0	++	54.7	991	1.28	not checked	26.13	178	negative	negative	Lymphocytes, histiocytes, mesothelial cells and no malignant tumor cells were found by immunocytochemistry.	negative	6.03	0.492	0.347	104	310	86.5	40	0.046	3	0.47	12.31	not checked	1.31	not checked	not checked	267.9
61	tuberculosis	yes	2018-09-26	right side	160	45	no	1	0	0	0	1	0	0	yellow	2980	10000	0.02	0.98	0	0	0	+++	35	310	0.63	not checked	9.91	11.89	negative	negative	There were a lot of lymphoid cells in the wax block of right pleural effusion.	negative	6.3	0.694	0.17	126	364	44	39	0.02	7.13	0.78	13.7	0.5	1.08	not checked	not checked	256.7
63	tuberculosis	no	2018-09-26	right side	158	41	no	1	1	0	0	0	1	0	yellow	1600	3200	0.04	0.88	0.08	0	0	++	59.5	1073	0.69	not checked	12.59	60.42	negative	negative	-	negative	5.27	0.722	0.156	141	275	103	56	0.058	2.34	not checked	not checked	0.5	not checked	not checked	not checked	46.7
65	tuberculosis	no	2018-09-22	right side	172	55	Hypertension	0	1	1	0	0	1	0	yellow	3840	200000	0.02	0.97	0.01	0	0	+	31.5	268	1.51	not checked	not checked	7.86	negative	negative	Myofibrous tissue with inflammatory cell infiltration and cellulose exudation, local necrosis, epithelioid nodules, considering tuberculous pleurisy	negative	9.84	0.634	0.195	139	285	65.74	33	0.038	1.88	2.35	13.32	not checked	1.52	not checked	not checked	7
66	tuberculosis	no	2018-09-12	left side	163	50	no	1	1	0	0	1	0	0	yellow	3400	970	0.04	0.93	0.03	0	0	+	40.7	371	0.58	not checked	6.47	24.33	negative	negative	not checked	negative	6.41	0.508	0.382	127	482	40	32	0.02	6.48	0.6	10.03	not checked	1.41	not checked	not checked	78.4
67	tuberculosis	no	2018-09-10	right side	175	79	Hepatitis B	0	0	0	0	1	0	0	yellow	4800	19200	0.19	0.3	0.15	0.36	0	++	11	358	0.47	not checked	5.63	65.07	negative	negative	Neutrophils and mesothelial cells can be seen in smear	negative	6.3	0.499	0.403	154	244	13	16	not checked	0.88	1.37	9.76	1.4	0.91	not checked	not checked	＞400
68	tuberculosis	no	2018-09-10	Bilateral	not measured	59	Arteriosclerosis	0	0	0	0	0	1	0	yellow	800	1600	0.12	0.78	0.1	0	0	+	30.8	287	1.68	not checked	4.73	29.1	negative	negative	Lymphocytes, mesothelial cells and no malignant tumor cells were found	negative	4.15	0.636	0.202	114	235	69.1	41	0.078	3.17	1.6	12.06	1.6	2.07	not checked	not checked	not checked
69	tuberculosis	yes	2018-09-02	right side	170	60	Hepatitis B	1	1	1	0	0	0	0	yellow	1620	1130	0.03	0.87	0.1	0	0	++	68.7	539	3.26	not checked	12.37	71.58	negative	negative	Lymphocytes, mesothelial cells and no malignant tumor cells were found	negative	5.62	0.658	0.139	145	162	90	22	0.079	2.21	4.67	12.61	0.5	1.97	not checked	not checked	89.5
70	tuberculosis	no	2018-09-01	right side	158	50	no	1	1	0	0	0	1	0	yellow	3520	1050	0.07	0.79	0.14	0	0	++	64	562	0.62	not checked	12.94	31.49	negative	negative	Lymphocytes and no malignant tumor cells were found	negative	5.23	0.622	0.289	130	429	67.39	43	0.022	3.22	0.51	11.9	0.5	1.83	70.92	not checked	388.8
71	tuberculosis	yes	2018-08-28	left side	not measured	not measured	no	0	1	0	0	0	1	1	yellow	900	800	0.08	0.86	0.06	0	0	+	39.5	299	0.78	806	4.42	13.24	negative	negative	Lymphocytes, mesothelial cells and no malignant tumor cells were found	negative	3.54	0.736	0.141	126	365	103.83	30	0.048	6.39	0.85	19.79	not checked	1.26	noy	not checked	84.5
72	tuberculosis	no	2018-08-23	left side	172	68	no	1	1	1	0	1	0	0	yellow	2400	4800	0.08	0.85	0.07	0	0	++	36.8	192	1.33	not checked	5.93	10.86	negative	negative	Lymphocytes, mesothelial cells and no malignant tumor cells were found	negative	6.38	0.783	0.106	154	313	62.76	19	0.032	2.95	1.61	9.3	not checked	2.65	not checked	not checked	＞400
73	tuberculosis	no	2018-08-16	right side	159	52	Gallbladder polyps and liver cysts	1	1	0	0	1	1	0	yellow	1800	1400	0.12	0.76	0.12	0	0	++	53.7	602	0.7	not checked	20.13	53.02	negative	negative	Lymphocytes, mesothelial cells and no malignant tumor cells were found	negative	5.67	0.744	0.139	118	423	87.2	22	0.023	1.5	1.08	not checked	not checked	not checked	57.66	1.36	157.8
75	tuberculosis	no	2018-11-23	left side	158	45	no	1	0	0	0	1	1	0	yellow	2400	300	0.03	0.93	0.04	0	0	+++	48.2	not checked	0.2	340	19.91	30.37	negative	negative	lymphoid cells in the smear	negative	7.59	0.828	0.1	149	290	96.9	23	0.023	1.59		11.83	not checked	2.74	not checked		302.6
76	tuberculosis	yes	2018-11-22	left side	170	47	no	1	1	1	0	0	0	0	yellow	380	1120	0.01	0.97	0.02	0	0	++	46.4	451	0.36	184.2	8.98	12.18	negative	negative	There were lymphocytes and no malignant tumor cells	negative	4.78	0.603	0.295	131	220	122	not ckecked	0.22	4.11	0.73	22.56	0.8	0.92	not checked	not checked	249.5
79	tuberculosis	no	2018-11-14	right side	168	51.5	no	1	1	1	0	1	1	0	yellow	4800	12800	0.18	0.76	0.04	0.01	0	+++	40.3	553	0.66	731.6	22.42	47.63	negative	negative	Epithelioid cells and nodular multinucleated giant cells with a small amount of coagulative necrosis in the local center	negative	8.15	0.708	0.192	155	305	96.46	47	not checked	4.56	1.21	8.99	not checked	2.02	not checked	not checked	156.3
81	tuberculosis	no	2018-10-22	right side	179	83	no	1	1	1	0	0	1	1	yellow	5080	10000	0.13	0.76	0	0	0.11	++	52.6	702	0.37	327.7	16.12	46.18	negative	negative	Granulomatous inflammation with caseous necrosis, acid fast staining (+),	negative	7.93	0.717	0.177	132	387	26.4	44	not checked	2.18	0.52	16.83	not checked	1.01	not checked	not checked	189.3
11	tuberculosis	no	2017-10-18	Bilateral	170	80	no	0	1	1	0	1	1	0	red	2460	260000	0.03	0.88	0.07	0.02	0	+	15.7	374	0.63	3.34	13.6	17.82	negative	negative	(pleural thoracoscopic biopsy of the right anterior chest wall) 4 tissues were submitted for examination, of which 3 showed cellulose exudation, necrosis and fibrous tissue hyperplasia with a small amount of lymphocyte infiltration; the other one showed vascular proliferation with lymphocyte infiltration with lumen formation, occasionally with mitosis, and peripheral cellulose exudation, which wa…	negative	6.26	0.56	0.312	149	292	21.2	29	0.02	4.39	1.19	19.23	not checked	1.48	not checked	not checked	45.9
14	parapneumonia	no	2017-12-25	right side	175	65	Pulmonary infection, hypertension, type 2 diabetes, gallstone, fatty liver	0	1	1	0	1	1	0	yellow	1000	3500	0.88	0.03	0.06	0.03	0	++	30.3	1420	1.32	not checked	not checked	not checked	not checked	negative	not checked	negative	9.02	0.685	0.208	136	493	70.5	not ckecked	0.051	0.98	1.61	15.47	not checked	2.28	not checked	not checked	0
51	parapneumonia	no	2018-07-08	right side	not measured	68	no	1	0	0	0	1	1	0	yellow	8000	1600	0.9	0.04	0.04	0.02	0	+++	29.6	1042	1.18	1064	12.91	81.93	negative	negative	Chronic purulent cellulosic pleurisy with hyperplasia of fibrous granulation tissue	negative	9.5	0.803	0.108	129	286	145.78	40	0.629	0.78	1.56	10	0.6	0.66	not checked	not checked	129
77	parapneumonia	no	2018-11-16	right side	158	65	Hypertension	0	1	1	0	1	0	0	yellow	60	4100	0.88	0.08	0.04	0	0	++	11.7	379	0.2	not checked	3.15	48.01	negative	negative	Lymphocytes, neutrophils.No malignant tumor cells were found.	negative	12.61	0.753	0.182	126	233	210	80	0.174	2.05	0.2	11.9	not checked	1.77	not checked	not checked	68.5
78	parapneumonia	no	2018-11-15	Bilateral	172	56	Diabetes	0	1	1	0	0	0	0	not checked	not checked	not checked	not checked	not checked	not checked	not checked	not checked	not checked	not checked	not checked	not checked	not checked	not checked	not checked	not checked	not checked	not checked	negative	6.93	0.759	0.152	96	230	3.23	43	0.066	1.4		12.45	not checked	6.4	not checked	not checked	78.5
80	parapneumonia	no	2018-11-02	right side	not measured	59	Hypertension	0	1	1	0	0	1	0	red	4000	16000	0.4	0.5	0.05	0.05	0	+++	15.3	239	3.37	not checked	5.2	35.25	negative	negative	No malignant tumor cells were found	negative	4.74	0.493	0.428	107	321	21.9	69	0.041	2.3	3.68	10.04	not checked	2.31	not checked	not checked	66.7
1	tumor	no	2017-06-30	right side	not measured	not measured	no	0	1	1	0	0	1	0	yellow	4000	800	0.03	0.7	0.27	0	0	+	7.9	573	9.84	849.1	46.66	284.2	negative	negative	Adenocarcinoma	negative	13.7	0.654	0.256	162	304	17	8	0.047	3.21	0.86	21.52	not checked	5.82	not checked	not checked	88.5
7	tumor		2017-09-15	right side	155	70	Hepatitis B	0	1	1	0	0	0	0	bloody	1450	15720	0.04	0.8	0.16	0	0	+++	13	714	27.06	780.5	7.67	88.69	negative	negative	Adenocarcinoma	negative	5.37	0.693	0.214	133	143	3	11	0.062	0.73	2.07	12.03	not checked	5.43	not checked	not checked	56.3
15	tumor	no	2017-12-27	right side	150	52	Lung adenocarcinoma, anemia, hypertension, type 2 diabetes, arteriosclerosis of both lower extremities, renal cysts and prostatic hyperplasia	0	0	0	0	0	1	0	red	1510	93900	0.01	0.88	0.07	0	0.04	+	21	333	＞1000	not checked	7.05	62.51	not checked	negative	Adenocarcinoma，EGFR+，ALK-	not checked	7.53	0.515	0.187	115	188	14.3	20	0.058	3.59	61.93	7.82	not checked	2.13	not checked	not checked	43.3
17	tumor	denied	2017-12-07	right side	not measured	63	Hypertension	0	1	0	0	0	1	0	red	2430	92000	0.15	0.73	0.1	0	0.02	+	8.6	418	991	＞5000	16.72	＞500	negative	negative	Adenocarcinoma cells were seen,which was consistent with lung origin.Ber-EP4(+)；CD56(-)；CgA(-)；CK20(个别+)；CK5/6(-)；CK7(+)；CR(-)；MOC31(+)；NapsinA(+/-)；P40(-)；P63(-)；Syn(-)；TTF-1(部分+)；Villin(-)；WT-1(-)；GATA-3(-)	negative	5.81	0.664	0.208	134	238	14.3	not ckecked	0.056	1.91	56.18	18.87	not checked	129.1	2565	＞1000	57.2
19	tumor	denied	2017-11-22	left side	165	52	Hypertension	0	1	0	0	0	1	0	light red	3970	13700	0.05	0.82	0.11	0	0.02	+	25.9	585	1.83	not checked	6.48	291.7	negative	negative	Reactive pleural effusion.Immunopathology(IHC2017-03049): CR(+)；WT-1(+)；CK5/6(个别+)；MOC31(-)；Ber-EP4(-)；CK7(+)；CK20(-)；TTF-1(-)；NapsinA(-)；P40(-)；CgA(-)；Syn(-)；CD56(+/-)	negative	7.22	0.797	0.091	129	198	50.4	34	0.05	0.63	1.59	14.2	not checked	89.22	not checked	not checked	5.9
22	tumor	no	2017-10-08	right side	158	55	Hypertension, cerebral infarction, arteriosclerosis, lower extremity venous thrombosis	0	1	0	0	0	1	0	red	2020	1494000	0.61	0.29	0.1	0	0	+	12.7	526	＞1000	not checked	19.67	216.3	negative	negative	Lung adenocarcinoma. Immunopathology(IHC2017-02559):CR(+)；WT-1(-)；CK(+)；CK7(+)；CK20(-)；TTF-1(+)；Villin(-)；CK5/6(-)；NapsinA(+)；GATA-3(-)；CgA(-)；Syn(-)；CD56(-)	negative	6.45	0.812	0.133	99	199	6.9	not ckecked	0.334	15	216	23.77	not checked	20.79	not checked	not checked	19.5
23	tumor	no	2017-10-07	right side	150	56	Hypertension	0	1	0	0	1	1	0	yellow	950	1300	0.04	0.5	0.34	0.02	0.1	-	12	200	63.74	not checked	4.65	13.48	not checked	negative	Adenocarcinoma	negative	8.1	0.723	0.232	139	246	6.33	16	not checked	1.2	5.25	13.44	not checked	4.27	not checked	not checked	14.1
24	tumor	no	2018-04-10	right side	166	55	no	0	1	1	0	0	0	0	yellow	1600	400	0.03	0.65	0.32	0	0	+++	22.7	1518	＞1000	1371	103.8	275.4	negative	negative	Adenocarcinoma	negative	5.78	0.761	0.17	139	124	9	16	0.03	0.33	71.3	13.87	0.5	5.44	not checked	not checked	13.7
25	tumor	no	2018-03-07	Bilateral	not measured	52.5	Nasopharyngeal carcinoma	0	1	1	0	1	1	0	yellow	500	1000	0.03	0.88	0.09	0	0	+-	16.2	193	0.99	539.8	4.11	6.86	negative	negative	Lymphocytes, mesothelial cells, and some cells were deeply stained in groups	negative	6.13	0.726	0.148	128	297	15	46	not checked	1.28	not checked	not checked	not checked	not checked	not checked	not checked	14.5
26	tumor	no	2018-03-22	right side	162	62	Ovarian cancer	0	1	1	0	0	1	0	yellow	320	3120	0.06	0.8	0.14	0	0	-	10.5	130	1.56	1750	2.51	11.48	negative	negative	Metastatic adenocarcinoma	negative	8.54	0.763	0.197	141	261	3.9	not ckecked	not checked	4	0.95	13.5	not checked	4.16	not checked	not checked	34.2
27	tumor	no	2018-03-26	left side	163	52	Hodgkin's lymphoma	0	1	1	0	0	1	0	yellow	1400	6000	0.03	0.68	0.05	0	Lymphoma cell found	+++	48.2	881	1.11	1099	115.4	27.18	negative	negative	lymphoma suspected	negative	5.04	0.686	0.113	118	161	47.4	not ckecked	not checked	4.16	1.78	92.37	1.2	3.75	not checked	not checked	0
47	tumor	no	2018-07-06	Bilateral	not measured	not measured	Lung cancer, hypertension, coronary heart disease, prostatic hyperplasia	0	0	0	0	0	1	0	yellow	260	200	0.08	0.44	0.48	0	0	-	9.8	115	4.09	778.1	2.92	16.67	negative	negative	Lymphocytes, mesothelial cells, some heteromorphic cells	negative	14.74	0.84	0.069	116	260	93.07	19	0.34	1.91	3.12	not checked	not checked	not checked	47.2	1.2	445.7
52	tumor	no	2018-08-01	right side	159	57	lymphoma	0	0	0	0	0	1	0	red	2440	11200	0.03	0.79	0.15	0.01	0.02	+	96.6	1404	0.66	670	28.08	11.5	negative	negative	Lymphocytes, mesothelial cells and histiocytes were found, and no malignant tumor cells were found.	negative	4.68	0.645	0.22	126	240	4.6	10	0.02	2.89	0.86	25.86	1.4	2.01	170.7	4.83	11.4
60	tumor	no	2018-09-29	right side	175	88	Lung cancer, hypertension, coronary heart disease and diabetes mellitus	0	1	1	0	0	1	0	yellow	690	530	0.09	0.38	0.5	0.03	0	+-	8.2	123	227.4	not checked	12.1	107.1	negative	negative	Tumor,the origin of tumor could not be determined	negative	6.76	0.625	0.254	161	356	45.7	23	0.036	1.68	not checked	not checked	not checked	not checked	not checked	not checked	22
62	tumor	no	2018-09-26	right side	157	38	Adenocarcinoma of lung	0	1	0	0	1	0	0	red	450	27200	0.11	0.8	0.09	0	0	+	15.9	635	210.9	2595	4.71	71.19	negative	negative	Adenocarcinoma of lung	negative	5.02	0.657	0.239	113	206	5.2	10	not checked	3.96	13.31	10.66	not checked	3.99	not checked	not checked	17.4
64	tumor	no	2018-09-22	right side	170	65	Pancreatic cancer	0	1	0	0	1	1	0	yellow	2200	1200	0.04	0.85	0.11	0	0	++	7	154	48.89	2183	4.67	31.28	negative	negative	Adenocarcinoma, considering the origin of pancreas and biliary tract	negative	7.27	0.676	0.215	151	188	20.61	18	0.098	7.8	13.22	19.75	1.8	16.8	not checked	1000	14.3
74	tumor	no	2018-08-13	right side	167	50.5	Lung adenocarcinoma, pneumoconiosis and cerebral infarction	0	1	1	0	0	1	0	yellow	1800	5600	0.12	0.83	0.05	0	0	+-	15.5	361	20.52	not checked	7.35	416.4	negative	negative	Adenocarcinoma of lung	negative	8.37	0.678	0.192	155	223	21.7	23	0.078	3.48	10.93	24.11	2.1	38.76	not checked	not checked	1.7
[truncated: 2 more columns]
